# Supplementary material for: The Fuchs corneal dystrophy-associated CTG repeat expansion in the TCF4 gene affects transcription from its alternative promoters
Source: Sci Rep. 2020 Oct 28;10:18424. doi: 10.1038/s41598-020-75437-3 (PMC7595208; doi:10.1038/s41598-020-75437-3)
Supplement: Supplementary file 2 — Supplementary Table S4. [file 41598_2020_75437_MOESM2_ESM.xlsx]

## Sheet: Supplementary_table_isoform_exo
The Fuchs corneal dystrophy-associated CTG repeat expansion in the TCF4 gene affects transcription from its alternative promoters
Alex Sirp, Kristian Leite , Jürgen Tuvikene, Kaja Nurm, Mari Sepp, Tõnis Timmusk
Supplementary Table 4. Splice junction table for quantifying different TCF4 splice sites and transcripts encoding different isoforms. Splice sites of TCF4 exons on chromosome 18 are noted as columns Site1_donor and Site2_acceptor which describe the position of the donor and the acceptor site, respectively. Isoform column defines the isoform encoded in response to a splicing event and the Exon col…
Site1_chr	Site1_donor	Site1_strand	Site2_chr	Site2_acceptor	Site2_strand	Isoform	Exon
chr18	53302934	-	chr18	53254367	-	TCF4-B	1b-3
chr18	53298529	-	chr18	53254367	-	1-3	1-3
chr18	53256528	-	chr18	53254367	-	TCF4-B	3b-3
chr18	53255701	-	chr18	53254367	-	TCF4-B	3c-3
chr18	53255269	-	chr18	53254367	-	TCF4-B	3d-3
chr18	53298529	-	chr18	53252583	-	1-4	1-4
chr18	53256528	-	chr18	53252583	-	TCF4-C	3b-4
chr18	53255701	-	chr18	53252583	-	TCF4-E	3c-4
chr18	53255269	-	chr18	53252583	-	TCF4-C	3d-4
chr18	53254276	-	chr18	53252583	-	3-4	3-4
chr18	53254152	-	chr18	53252583	-	TCF4-C	4z-4
chr18	53253288		chr18	53252583	-	TCF4-C	4y-4
chr18	53253204	-	chr18	53252583	-	TCF4-C	4aI-4
chr18	53253110	-	chr18	53252583	-	TCF4-C	4aII-4
chr18	53253042	-	chr18	53252583	-	TCF4-C	4aIII-4
chr18	53252955	-	chr18	53252583	-	TCF4-P	4b-4
chr18	53252511	-	chr18	53131368	-	4-5	4-5
chr18	53214092	-	chr18	53131368	-	TCF4-R	5aII-5
chr18	53214053	-	chr18	53131368	-	TCF4-Q	5w-5
chr18	53177810	-	chr18	53131368	-	TCF4-F	5b-5
chr18	53177116	-	chr18	53131368	-	TCF4-Q	5z-5
chr18	53149381	-	chr18	53131368	-	TCF4-Q	5z-5
chr18	53252511	-	chr18	53128346	-	4-6	4-6
chr18	53131307	-	chr18	53128346	-	5-6	5-6
chr18	53252511	-	chr18	53070749	-	4-7	4-7
chr18	53128250	-	chr18	53070749	-	6-7	6-7
chr18	53119349	-	chr18	53070749	-	TCF4-D	7x-7
chr18	53089411		chr18	53070749	-	TCF4-D	7aII-7
chr18	53070852	-	chr18	53070749	-	TCF4-G	7bI-7
chr18	53252511	-	chr18	53018234	-	TCF4-D	4-8I
chr18	53128250	-	chr18	53018234	-	6-8	6-8I
chr18	53089423	-	chr18	53018234	-	TCF4-D	7aI-8I
chr18	53070685	-	chr18	53018234	-	7-8	7-8I
chr18	53069286	-	chr18	53018234	-	TCF4-D	8a-8
chr18	53069089	-	chr18	53018234	-	TCF4-D	8v-8
chr18	53068920	-	chr18	53018234	-	TCF4-D	8w-8
chr18	53068811	-	chr18	53018234	-	TCF4-D	8bII-8
chr18	53068232	-	chr18	53018234	-	TCF4-D	8cII-8
chr18	53068083	-	chr18	53018234	-	TCF4-D	8y-8
chr18	53051135	-	chr18	53018234	-	TCF4-D	8z-8
chr18	53022962	-	chr18	53018234	-	TCF4-D	8x-8
chr18	53019026	-	chr18	53018234	-	TCF4-D	8d-8
chr18	53128250	-	chr18	53018231	-	6-8	6-8II
chr18	53070685	-	chr18	53018231	-	7-8	7-8II
chr18	53069286	-	chr18	53018231	-	TCF4-D	8a-8
chr18	53069089	-	chr18	53018231	-	TCF4-D	8v-8
chr18	53068920	-	chr18	53018231	-	TCF4-D	8w-8
chr18	53068811	-	chr18	53018231	-	TCF4-D	8bII-8
chr18	53068232	-	chr18	53018231	-	TCF4-D	8cII-8
chr18	53068083	-	chr18	53018231	-	TCF4-D	8y-8
chr18	53018105	-	chr18	53017639	-	8-9	8-9
chr18	53252511	-	chr18	52946887	-	4-10	4-10
chr18	53128250	-	chr18	52946887	-	6-10	6-10
chr18	53070685	-	chr18	52946887	-	7-10	7-10
chr18	53017590	-	chr18	52946887	-	9-10	9-10
chr18	53012122	-	chr18	52946887	-	TCF4-I	10t-10
chr18	52988901	-	chr18	52946887	-	TCF4-A	10a-10
chr18	52988628	-	chr18	52946887	-	TCF4-I	10v-10
chr18	52988486	-	chr18	52946887	-	TCF4-I	10b-10
chr18	52988062	-	chr18	52946887	-	TCF4-I	10x-10
chr18	52969647	-	chr18	52946887	-	TCF4-H	10c-10
chr18	52963497	-	chr18	52946887	-	TCF4-I	10y-10
chr18	52951518	-	chr18	52946887	-	TCF4-I	10z-10
chr18	53017590	-	chr18	52942983	-	9-11	9-11
chr18	52988901	-	chr18	52942983	-	10A-11	10a-11
chr18	52946782	-	chr18	52942983	-	10-11	10-11
chr18	53017590	-	chr18	52937194	-	9-12	9-12
chr18	52946782	-	chr18	52937194	-	10-12	10-12
chr18	52942850	-	chr18	52937194	-	11-12	11-12
chr18	52942850	-	chr18	52928764	-	11-13	11-13
chr18	52937062	-	chr18	52928764	-	12-13	12-13
chr18	52937062	-	chr18	52927258	-	12-14	12-14
chr18	52928697	-	chr18	52927258	-	13-14	13-14
chr18	52927180	-	chr18	52924622	-	14-15	14-15I
chr18	52927180	-	chr18	52924619	-	14-15	14-15II
chr18	52928697	-	chr18	52921931	-	13-16	13-16
chr18	52927180	-	chr18	52921931	-	14-16	14-16
chr18	52924546	-	chr18	52921931	-	15-16	15-16
chr18	53252511	-	chr18	52901914	-	4-17	4-17
chr18	53017590	-	chr18	52901914	-	9-17	9-17
chr18	52921728	-	chr18	52901914	-	16-17	16-17
chr18	52901779	-	chr18	52899902	-	17-18	17-18
chr18	52901779	-	chr18	52896307	-	17-19	17-19
chr18	52899752	-	chr18	52896307	-	18-19	18-19I
chr18	52899740	-	chr18	52896307	-	18-19	18-19-RSRS
chr18	52896078	-	chr18	52895592	-	19-20	19-20
chr18	52895452		chr18	52895261	-	20-21	20-21
